# Supplementary material for: Uncovering Functional Contributions of PMAT (Slc29a4) to Monoamine Clearance Using Pharmacobehavioral Tools
Source: Cells. 2022 Jun 9;11(12):1874. doi: 10.3390/cells11121874 (PMC9220966; doi:10.3390/cells11121874)
Supplement: Supplementary file 1 [file cells-11-01874-s001.zip]

Archive with 4 entries (3 files):
- PMAT PAD Manuscript Raw Data.xlsx
- PMAT PAD Supplemental Resub R1.pdf
- __MACOSX/
- __MACOSX/._PMAT PAD Manuscript Raw Data.xlsx
