# Supplementary material for: Uncovering Functional Contributions of PMAT (Slc29a4) to Monoamine Clearance Using Pharmacobehavioral Tools
Source: Cells. 2022 Jun 9;11(12):1874. doi: 10.3390/cells11121874 (PMC9220966; doi:10.3390/cells11121874)
Supplement: Supplementary file 1 [file cells-11-01874-s001.zip › PMAT PAD Manuscript Raw Data.xlsx]

## Sheet: TST
Animal ID	Sex	Genotype	Treatment	Time Immobile (s)	Latency to 1st Immobility (s)	Immobility % Same-Sex and -Genotype Saline Avg	Latency % Same-Sex and -Genotype Saline Avg
48	F	K	1 mg/kg Escitalopram	146.2	66.2	70.4476	175.364
49	F	K	Naïve	174.4	35.2	84.036	93.245
50	F	K	4 mg/kg Bupropion	205.6	35.8	99.07	94.8344
51	F	T	4 mg/kg Bupropion	165.6	89.8	88.4474	170.398
52	F	W	4 mg/kg Bupropion	218.4	62.4	124.161	109.282
53	F	W	Naïve	181	22.4	102.899	39.2294
54	M	K	Naïve	174.6	53.6	89.8472	109.388
55	M	T	4 mg/kg Bupropion	82.4	78	42.0881	152.165
56	M	W	Saline	126.4	83.2	66.2335	140.85
57	F	T	Naïve	214.6	48.2	114.618	91.4611
58	F	T	4 mg/kg Bupropion	190.8	78	101.907	148.008
59	F	W	1 mg/kg Escitalopram	121.6	82.6	69.1302	144.658
60	F	K	Saline	258.8	10.8	124.705	28.6093
61	F	W	Saline	212	40	120.523	70.0525
62	F	K	1 mg/kg Escitalopram	186.6	107.2	89.9147	283.974
63	F	T	Saline	231.4	62.2	123.591	118.027
64	F	W	4 mg/kg Bupropion	148.2	94.4	84.2524	165.324
65	F	K	4 mg/kg Bupropion	159	20.6	76.6154	54.5695
66	F	T	1 mg/kg Escitalopram	102	105.6	54.4784	200.38
67	F	T	Naïve	209.4	80.6	111.841	152.941
68	F	K	Naïve	135.2	72	65.1472	190.728
70	M	T	Naïve	201.4	80.8	102.871	157.628
72	M	T	Saline	198.8	31.4	101.543	61.2563
73	M	T	1 mg/kg Escitalopram	224.6	53.6	114.721	104.565
74	M	W	1 mg/kg Escitalopram	157.2	91.6	82.3727	155.07
75	M	K	1 mg/kg Escitalopram	202.4	27	104.153	55.102
76	M	W	Naïve	148	68.6	77.5519	116.133
77	M	T	Saline	227	37.6	115.946	73.3515
78	M	T	Naïve	220	34.4	112.371	67.1089
79	M	T	4 mg/kg Bupropion	168.2	73.6	85.9128	143.582
80	M	T	1 mg/kg Escitalopram	214.2	58	109.409	113.149
81	M	W	4 mg/kg Bupropion	179.2	84.8	93.9006	143.558
82	M	T	Saline	169.4	68.6	86.5257	133.828
83	M	T	Naïve	217.8	32.4	111.247	63.2072
84	M	T	4 mg/kg Bupropion	214.6	61.6	109.613	120.172
85	M	T	Saline	181.8	45.6	92.8593	88.9583
86	M	T	Naïve	174.2	57.4	88.9774	111.978
87	M	T	1 mg/kg Escitalopram	220.4	63.4	112.575	123.683
88	F	W	4 mg/kg Bupropion	261	67.2	148.38	117.688
89	F	K	1 mg/kg Escitalopram	130.4	56.8	62.8343	150.464
90	M	T	Saline	213.2	47.6	108.898	92.8599
91	M	T	4 mg/kg Bupropion	205.8	68.4	105.118	133.437
92	M	T	1 mg/kg Escitalopram	210.2	45.8	107.365	89.3484
93	M	K	Naïve	222.8	27.2	114.65	55.5102
94	F	T	4 mg/kg Bupropion	135.4	79.4	72.3175	150.664
95	F	T	1 mg/kg Escitalopram	192.2	85.8	102.654	162.808
96	F	K	Naïve	181.6	53.8	87.5054	142.517
97	F	T	Saline	170	79.6	90.7974	151.044
98	F	W	Naïve	205.4	55.4	116.771	97.0228
100	M	T	4 mg/kg Bupropion	226.2	30.8	115.538	60.0858
101	M	T	Naïve	230	42	117.479	81.9352
102	F	K	Saline	207.4	54.8	99.9374	145.166
103	F	T	Naïve	156.8	68	83.7473	129.032
104	F	W	Saline	241.2	66.2	137.123	115.937
105	F	K	4 mg/kg Bupropion	197.4	70.2	95.1188	185.96
106	M	T	4 mg/kg Bupropion	203.8	79.4	104.096	154.897
109	M	T	1 mg/kg Escitalopram	180.6	69	92.2464	134.608
111	F	T	1 mg/kg Escitalopram	151.8	85.8	81.0768	162.808
112	F	K	Naïve	210.6	31	101.479	82.1192
113	F	W	1 mg/kg Escitalopram	219.2	74.8	124.616	130.998
114	F	K	Saline	211.6	48.6	101.961	128.742
115	F	T	4 mg/kg Bupropion	202.2	71.6	107.996	135.863
116	F	W	Saline	135	64.6	76.7482	113.135
117	F	W	4 mg/kg Bupropion	237	24.4	134.736	42.732
118	M	T	Naïve	216.6	55.2	110.634	107.686
119	M	T	1 mg/kg Escitalopram	158.2	78.4	80.805	152.946
120	M	T	4 mg/kg Bupropion	140.8	90.8	71.9175	177.136
121	M	K	4 mg/kg Bupropion	148.6	73.6	76.4679	150.204
122	F	T	1 mg/kg Escitalopram	205.8	61.4	109.918	116.509
123	F	T	4 mg/kg Bupropion	158.4	76	84.6018	144.213
124	F	K	4 mg/kg Bupropion	202.4	62.8	97.5281	166.358
125	F	T	Naïve	108.6	60.6	58.0035	114.991
126	F	W	Naïve	181.8	66	103.354	115.587
127	F	K	Saline	194.8	66.8	93.8659	176.954
130	M	K	4 mg/kg Bupropion	191	38.8	98.2864	79.1837
131	M	W	Saline	214.4	57	112.345	96.4957
132	M	W	1 mg/kg Escitalopram	166	75.2	86.9839	127.307
161	M	W	Naïve	190	70.2	99.5598	118.842
162	M	T	Naïve	198.8	48.4	101.543	94.4206
163	M	W	1 mg/kg Escitalopram	127.6	116.2	66.8623	196.716
164	M	W	Saline	224.6	54.6	117.69	92.4327
165	M	T	Naïve	217	44.2	110.839	86.2271
166	M	T	4 mg/kg Bupropion	219.8	72	112.269	140.46
167	M	K	Saline	193.4	39.2	99.5214	80
168	M	T	Saline	195.4	60.4	99.8059	117.831
169	M	W	4 mg/kg Bupropion	201.6	67.4	105.638	114.102
172	M	T	8 mg/kg Bupropion	98	77	50.0562	150.215
175	M	T	2 mg/kg Escitalopram	187.8	75.4	95.924	147.093
178	M	T	2 mg/kg Escitalopram	41.4	75.2	21.1462	146.703
179	M	T	2 mg/kg Escitalopram	130.8	74.2	66.8097	144.752
180	M	T	8 mg/kg Bupropion	166.2	66.2	84.8912	129.146
181	M	K	Saline	205.8	50.4	105.902	102.857
182	M	T	8 mg/kg Bupropion	170.8	85.4	87.2408	166.602
183	M	T	8 mg/kg Bupropion	173.8	77.6	88.7731	151.385
184	M	T	8 mg/kg Bupropion	191.4	57.6	97.7628	112.368
185	M	T	2 mg/kg Escitalopram	64.6	105	32.9962	204.838
186	M	T	4 mg/kg Bupropion	207	54	105.731	105.345
187	M	T	1 mg/kg Escitalopram	170	61.4	86.8322	119.782
188	M	K	Naïve	247.6	26.2	127.412	53.4694
189	M	W	Saline	214.2	37	112.241	62.6375
190	M	W	4 mg/kg Bupropion	180	54	94.3198	91.417
191	M	K	1 mg/kg Escitalopram	188.6	31.6	97.0514	64.4898
192	M	T	Naïve	218	44.2	111.349	86.2271
193	M	W	1 mg/kg Escitalopram	183.6	50.4	96.2062	85.3225
194	M	T	2 mg/kg Escitalopram	190.2	66	97.1499	128.755
195	M	W	4 mg/kg Bupropion	189.8	67	99.455	113.425
196	M	K	4 mg/kg Bupropion	195	64	100.345	130.612
197	M	K	Naïve	197	51.6	101.374	105.306
198	M	T	8 mg/kg Bupropion	181.4	51.8	92.655	101.053
199	M	T	2 mg/kg Escitalopram	172.2	66	87.9559	128.755
200	M	T	8 mg/kg Bupropion	138	78.6	70.4873	153.336
201	F	K	2 mg/kg Escitalopram	131.4	74.6	63.3161	197.616
202	F	T	8 mg/kg Bupropion	215.8	63.2	115.259	119.924
203	F	T	8 mg/kg Bupropion	180.8	54.2	96.5657	102.846
204	F	T	Saline	203.6	59.8	108.743	113.472
205	F	T	Saline	202	16.6	107.889	31.4991
206	F	W	Naïve	211	35.4	119.955	61.9965
207	F	W	4 mg/kg Bupropion	239.2	41.8	135.986	73.2049
208	F	W	Saline	211.4	57.2	120.182	100.175
209	F	K	2 mg/kg Escitalopram	149.2	88.8	71.8932	235.232
210	F	T	8 mg/kg Bupropion	190	51.6	101.479	97.9127
211	F	T	2 mg/kg Escitalopram	135.2	80.2	72.2107	152.182
212	F	W	2 mg/kg Escitalopram	214.4	53.4	121.887	93.5201
213	F	T	2 mg/kg Escitalopram	222	68.8	118.571	130.55
214	F	K	8 mg/kg Bupropion	215	56.2	103.599	148.874
215	F	T	Saline	209.6	47.8	111.948	90.7021
216	F	T	8 mg/kg Bupropion	220.6	55.2	117.823	104.744
217	F	K	8 mg/kg Bupropion	159.2	83.6	76.7118	221.457
218	F	W	8 mg/kg Bupropion	170.4	78.4	96.8732	137.303
219	F	K	4 mg/kg Bupropion	196.4	73.8	94.6369	195.497
220	F	W	2 mg/kg Escitalopram	209.8	67.4	119.272	118.039
221	F	K	1 mg/kg Escitalopram	197.2	50	95.0224	132.45
222	F	K	Naïve	210.2	38.8	101.287	102.781
223	F	W	1 mg/kg Escitalopram	181	74.6	102.899	130.648
224	F	K	2 mg/kg Escitalopram	149	76.8	71.7968	203.444
225	F	T	2 mg/kg Escitalopram	215.4	53	115.046	100.569
226	F	K	8 mg/kg Bupropion	252	34.2	121.428	90.596
227	F	W	2 mg/kg Escitalopram	151.2	75	85.9579	131.349
228	F	W	8 mg/kg Bupropion	164	33	93.2348	57.7933
229	F	T	8 mg/kg Bupropion	174	51	92.9338	96.7742
230	F	K	Saline	253.8	38.8	122.296	102.781
234	M	T	2 mg/kg Escitalopram	153.8	57.4	78.5576	111.978
236	M	K	2 mg/kg Escitalopram	136	91.2	69.984	186.122
238	F	K	1 mg/kg Escitalopram	227	40.4	109.382	107.02
240	M	W	8 mg/kg Bupropion	176.6	59.4	92.5383	100.559
241	M	K	8 mg/kg Bupropion	177.4	48	91.288	97.9592
242	F	K	Saline	130	34	62.6415	90.0662
244	F	W	Naïve	220.4	25.4	125.298	44.4834
245	F	W	Saline	177	67.6	100.625	118.389
246	F	K	8 mg/kg Bupropion	223.6	82	107.743	217.219
247	M	K	2 mg/kg Escitalopram	138.6	72.4	71.322	147.755
249	M	T	8 mg/kg Bupropion	84.8	94.2	43.3139	183.769
253	F	K	4 mg/kg Bupropion	182.6	80.4	87.9873	212.98
254	F	W	4 mg/kg Bupropion	167.6	101.6	95.2814	177.933
255	F	T	Naïve	201.8	48.8	107.782	92.5996
259	M	K	8 mg/kg Bupropion	162.6	63.8	83.6721	130.204
260	M	T	2 mg/kg Escitalopram	164.4	67	83.9718	130.706
265	M	W	8 mg/kg Bupropion	129.8	85.6	68.0151	144.913
266	M	T	2 mg/kg Escitalopram	165.4	49.2	84.4826	95.9813
267	M	T	8 mg/kg Bupropion	186	37.6	95.0046	73.3515
281	M	W	2 mg/kg Escitalopram	170.8	86.4	89.4991	146.267
282	M	W	2 mg/kg Escitalopram	144.8	77.8	75.8751	131.708
284	M	W	8 mg/kg Bupropion	146.4	94.6	76.7135	160.149
291	F	T	2 mg/kg Escitalopram	172.6	70.2	92.1861	133.207
292	F	K	2 mg/kg Escitalopram	195.6	75.4	94.2514	199.735
293	F	K	8 mg/kg Bupropion	151.6	87.6	73.0497	232.053
298	F	K	8 mg/kg Bupropion	135.4	85.4	65.2436	226.225
299	F	W	8 mg/kg Bupropion	188.4	52.2	107.106	91.4186
300	F	W	2 mg/kg Escitalopram	181.2	78	103.013	136.602
301	M	T	2 mg/kg Escitalopram	93.6	67.4	47.8088	131.487
302	M	K	8 mg/kg Bupropion	99.6	86.8	51.253	177.143
303	M	K	2 mg/kg Escitalopram	138.6	69.6	71.322	142.041
304	F	W	8 mg/kg Bupropion	155.2	54.6	88.2319	95.6217
305	F	T	2 mg/kg Escitalopram	126	69.6	67.2969	132.068
306	F	W	8 mg/kg Bupropion	86.8	102.8	49.3462	180.035
307	F	K	2 mg/kg Escitalopram	218.6	51	105.334	135.099
308	F	W	2 mg/kg Escitalopram	109.4	131.2	62.1944	229.772
309	F	T	8 mg/kg Bupropion	203.4	73.6	108.636	139.658
310	M	W	8 mg/kg Bupropion	193	51	101.132	86.3382
311	M	T	2 mg/kg Escitalopram	194.2	82.8	99.193	161.529
312	F	W	8 mg/kg Bupropion	159	75.6	90.3923	132.399
313	F	T	8 mg/kg Bupropion	138.2	30	73.813	56.926
314	F	K	2 mg/kg Escitalopram	95.8	110	46.162	291.391
315	F	W	2 mg/kg Escitalopram	177.8	61.6	101.08	107.881
316	F	T	2 mg/kg Escitalopram	179	88.6	95.6043	168.121
317	M	T	8 mg/kg Bupropion	189.6	54	96.8434	105.345
318	M	K	Saline	187.8	48.8	96.6397	99.5918
319	M	W	2 mg/kg Escitalopram	105.4	68	55.2295	115.118
320	F	T	2 mg/kg Escitalopram	180	71.2	96.1384	135.104
321	F	T	8 mg/kg Bupropion	142.2	37.8	75.9494	71.7268
322	F	W	2 mg/kg Escitalopram	169.2	35.8	96.191	62.697
414	F	K	8 mg/kg Bupropion	98.2	124.2	47.3185	329.007
423	F	W	8 mg/kg Bupropion	122.8	63.8	69.8124	111.734
446	F	T	4 mg/kg Bupropion	160	69.4	85.4564	131.689
451	F	T	1 mg/kg Escitalopram	116	56.2	61.9559	106.641
459	M	W	2 mg/kg Escitalopram	96	113.8	50.3039	192.653
462	F	K	2 mg/kg Escitalopram	189.6	36.8	91.3603	97.4834
466	F	T	Saline	186.6	41.4	99.6635	78.5579
478	F	T	4 mg/kg Bupropion	140.8	59	75.2016	111.954
483	M	K	2 mg/kg Escitalopram	132	91	67.9257	185.714
485	F	T	Naïve	183	67.8	97.7407	128.653
486	F	T	2 mg/kg Escitalopram	42.4	137	22.6459	259.962
624	F	K	4 mg/kg Bupropion	132.6	39	63.8944	103.311
625	F	K	1 mg/kg Escitalopram	72.8	130.8	35.0793	346.49
673	M	W	2 mg/kg Escitalopram	18.8	96	9.85118	162.519
694	M	W	8 mg/kg Bupropion	71.6	102	37.5183	172.676
733	M	W	1 mg/kg Escitalopram	172	61.6	90.1279	104.283
735	M	W	Naïve	209	45.4	109.516	76.858
736	F	W	4 mg/kg Bupropion	213	31.4	121.092	54.9912
740	M	W	2 mg/kg Escitalopram	92.6	95.4	48.5223	161.503
744	F	K	Naïve	193.4	64.2	93.1913	170.066
745	F	K	8 mg/kg Bupropion	170.8	59	82.3014	156.291
757	F	K	Naïve	144.4	55.4	69.5803	146.755
789	M	W	8 mg/kg Bupropion	168.6	38.8	88.3463	65.6848
790	M	W	2 mg/kg Escitalopram	196.2	45.2	102.809	76.5194
791	F	W	1 mg/kg Escitalopram	107.4	66.8	61.0574	116.988
798	F	K	2 mg/kg Escitalopram	117	97	56.3774	256.954
803	M	K	2 mg/kg Escitalopram	161.4	62.4	83.0546	127.347
812	M	W	2 mg/kg Escitalopram	37.6	93.4	19.7024	158.117
813	M	K	8 mg/kg Bupropion	147.4	105.6	75.8504	215.51
814	M	W	Naïve	145.2	25.2	76.0847	42.6612
815	M	K	Saline	164.2	60.8	84.4954	124.082
816	M	K	8 mg/kg Bupropion	139.8	57.2	71.9395	116.735
821	F	W	8 mg/kg Bupropion	202.6	53.6	115.179	93.8704
822	F	W	Saline	138	58	78.4537	101.576
823	M	W	Saline	178.4	57.4	93.4815	97.1728
842	M	K	1 mg/kg Escitalopram	144	32.4	74.1008	66.1224
843	M	W	Saline	256.8	37.6	134.563	63.6533
845	M	W	8 mg/kg Bupropion	219.4	31.4	114.965	53.1573
847	F	W	1 mg/kg Escitalopram	130.4	66.2	74.133	115.937
858	M	W	1 mg/kg Escitalopram	205.6	55.6	107.734	94.1256
866	M	W	4 mg/kg Bupropion	210.8	76.2	110.459	128.999
877	M	K	8 mg/kg Bupropion	141.4	65.6	72.7628	133.878
878	M	W	8 mg/kg Bupropion	129.6	80.6	67.9103	136.448
882	M	K	1 mg/kg Escitalopram	162.2	56	83.4663	114.286
883	M	W	Saline	76.8	74	40.2431	125.275
889	F	W	2 mg/kg Escitalopram	95.8	104	54.4628	182.137
891	F	W	Naïve	91	67.8	51.7339	118.739
892	M	K	Naïve	233.4	28.4	120.105	57.9592
895	M	K	4 mg/kg Bupropion	186.6	39.2	96.0222	80
900	M	K	2 mg/kg Escitalopram	175.8	62.6	90.4647	127.755
907	M	W	Naïve	233.4	33.6	122.301	56.8817
Biu	F	W	Saline	147.2	56.2	83.6839	98.4238
Curi	F	W	4 mg/kg Bupropion	149.2	53.4	84.8209	93.5201
THL	M	W	Naïve	145.6	74.2	76.2943	125.614
THM	M	T	4 mg/kg Bupropion	222.8	38.4	113.801	74.9122
THQ	M	K	1 mg/kg Escitalopram	186	80	95.7135	163.265
THR	M	K	Saline	201.2	37.8	103.535	77.1429
THU	F	K	1 mg/kg Escitalopram	159.8	66.4	77.0009	175.894
THW	F	K	4 mg/kg Bupropion	166.8	60	80.3739	158.94
THX	F	K	Naïve	186.8	83	90.0111	219.868
TIA	F	K	1 mg/kg Escitalopram	104.2	76	50.2096	201.325
TIB	F	T	Naïve	226.8	26.6	121.134	50.4744
TML	M	K	4 mg/kg Bupropion	233	74.4	119.899	151.837
TMM	M	W	4 mg/kg Bupropion	196.6	64.2	103.018	108.685
TMN	M	W	1 mg/kg Escitalopram	150.6	92.8	78.9143	157.102
TMO	M	T	1 mg/kg Escitalopram	154.2	62.6	78.7619	122.123
TMR	M	T	Saline	179.8	60.2	91.8378	117.44
TMS	M	W	Saline	199.2	69	104.381	116.811
TMT	M	T	Saline	159.6	70.8	81.5201	138.119
TMU	M	T	Naïve	168.6	56	86.1171	109.247
TMV	M	T	Saline	218.4	30.8	111.554	60.0858
TMW	M	T	1 mg/kg Escitalopram	192	53	98.0693	103.394
TNF	F	W	1 mg/kg Escitalopram	167.4	79	95.1677	138.354
TNG	F	W	Saline	145.4	47	82.6606	82.3117
TNH	F	W	Naïve	153.4	65	87.2086	113.835
TNI	F	K	Saline	262.4	16.6	126.44	43.9735
TNJ	F	T	Saline	133.6	67	71.3561	127.135
TNK	F	W	Naïve	171.6	57.2	97.5554	100.175
TNM	F	T	1 mg/kg Escitalopram	104	83.2	55.5467	157.875
TNT	F	T	1 mg/kg Escitalopram	126.6	98.4	67.6174	186.717
TNV	F	T	Saline	161	47.2	85.9905	89.5636
TNX	F	K	Saline	141.4	31.6	68.1347	83.7086
TNY	F	W	1 mg/kg Escitalopram	178.2	53.2	101.308	93.1699
TYO	M	W	4 mg/kg Bupropion	161	74.8	84.3639	126.629
TYP	M	T	Saline	214.4	59.6	109.511	116.27
TYQ	M	W	Saline	226.8	61.8	118.843	104.622
TYV	M	W	Naïve	171.8	47.2	90.0231	79.9052
TYY	M	W	1 mg/kg Escitalopram	144.2	68.4	75.5607	115.795
UCP	M	K	Saline	213.6	57	109.916	116.327
UCQ	M	K	1 mg/kg Escitalopram	160.4	70.4	82.54	143.673
UCR	M	W	4 mg/kg Bupropion	161	62.6	84.3639	105.976
UCS	M	K	Naïve	183	58.4	94.1697	119.184
UCV	M	W	Naïve	98.6	44.6	51.6663	75.5036
UCW	M	K	4 mg/kg Bupropion	173	50.4	89.0238	102.857
UCX	M	T	1 mg/kg Escitalopram	164.2	63	83.8696	122.903
UDA	F	W	1 mg/kg Escitalopram	198.6	48	112.905	84.063
UDB	F	T	4 mg/kg Bupropion	178.2	70.2	95.1771	133.207
UDK	F	T	1 mg/kg Escitalopram	204.2	70.4	109.064	133.586
UDO	F	T	Naïve	181.8	65.6	97.0998	124.478

## Sheet: Post-TST OFT
Animal ID	Sex	Genotype	Treatment	Distance traveled (m) 30-40 min	%Same-Sex and -Genotype Saline 30-40
48	F	K	4 mg/kg Bupropion	25.896	138.042
49	F	K	Saline	9.019	48.077
50	F	K	1 mg/kg Escitalopram	20.111	107.204
52	F	W	1 mg/kg Escitalopram	25.439	133.369
53	F	W	Saline	27.577	144.578
54	M	K	1 mg/kg Escitalopram	25.049	109.39
55	M	T	Saline	30.072	145.051
56	M	W	4 mg/kg Bupropion	28.417	120.386
57	F	T	1 mg/kg Escitalopram	21.43	97.6703
58	F	T	Saline	31.934	145.544
59	F	W	4 mg/kg Bupropion	29.564	154.995
60	F	K	4 mg/kg Bupropion	20.774	110.739
61	F	W	1 mg/kg Escitalopram	24.981	130.968
62	F	K	4 mg/kg Bupropion	11.955	63.7277
63	F	T	4 mg/kg Bupropion	20.845	95.0041
64	F	W	Saline	22.743	119.235
65	F	K	Saline	16.287	86.82
66	F	T	4 mg/kg Bupropion	31.539	143.744
67	F	T	1 mg/kg Escitalopram	22.868	104.224
68	F	K	1 mg/kg Escitalopram	17.614	93.8938
70	M	T	1 mg/kg Escitalopram	31.314	151.041
72	M	T	4 mg/kg Bupropion	30.319	146.242
73	M	T	4 mg/kg Bupropion	27.035	130.402
74	M	W	Saline	29.965	126.943
75	M	K	Saline	30.517	133.269
76	M	W	1 mg/kg Escitalopram	35.508	150.426
77	M	T	4 mg/kg Bupropion	46.586	224.705
78	M	T	Saline	12.177	58.7351
79	M	T	1 mg/kg Escitalopram	25.035	120.755
80	M	T	4 mg/kg Bupropion	37.391	180.353
81	M	W	1 mg/kg Escitalopram	34.894	147.825
82	M	T	1 mg/kg Escitalopram	32.178	155.209
83	M	T	4 mg/kg Bupropion	32.404	156.299
84	M	T	Saline	36.594	176.509
85	M	T	1 mg/kg Escitalopram	28.642	138.153
86	M	T	Saline	30.366	146.469
88	F	W	Saline	11.376	59.641
89	F	K	4 mg/kg Bupropion	31.62	168.555
90	M	T	4 mg/kg Bupropion	19.237	92.7886
91	M	T	Saline	20.305	97.94
92	M	T	Saline	19.533	94.2163
93	M	K	1 mg/kg Escitalopram	22.991	100.403
94	F	T	1 mg/kg Escitalopram	25.752	117.368
95	F	T	Saline	17.61	80.2601
96	F	K	1 mg/kg Escitalopram	22.394	119.374
97	F	T	4 mg/kg Bupropion	32.193	146.724
98	F	W	Saline	21.419	112.293
100	M	T	Saline	16.056	77.4452
101	M	T	1 mg/kg Escitalopram	35.071	169.163
102	F	K	4 mg/kg Bupropion	22.31	118.926
103	F	T	4 mg/kg Bupropion	27.255	124.219
104	F	W	1 mg/kg Escitalopram	43.483	227.969
105	F	K	1 mg/kg Escitalopram	37.517	199.989
106	M	T	Saline	22.65	109.251
109	M	T	4 mg/kg Bupropion	29.104	140.381
111	F	T	4 mg/kg Bupropion	23.412	106.704
112	F	K	1 mg/kg Escitalopram	27.419	146.161
113	F	W	Saline	13.132	68.8472
114	F	K	4 mg/kg Bupropion	21.986	117.199
115	F	T	Saline	24.22	110.386
116	F	W	1 mg/kg Escitalopram	23.264	121.966
117	F	W	Saline	18.379	96.3557
118	M	T	1 mg/kg Escitalopram	31.154	150.27
119	M	T	4 mg/kg Bupropion	21.225	102.378
120	M	T	1 mg/kg Escitalopram	33.271	160.481
121	M	K	Saline	22.58	98.6082
122	F	T	Saline	7.073	32.2362
123	F	T	1 mg/kg Escitalopram	26.1	118.955
124	F	K	Saline	12.37	65.9399
125	F	T	1 mg/kg Escitalopram	21.503	98.003
126	F	W	4 mg/kg Bupropion	16.86	88.392
127	F	K	1 mg/kg Escitalopram	18.131	96.6497
130	M	K	Saline	28.07	122.583
131	M	W	4 mg/kg Bupropion	19.01	80.5338
132	M	W	Saline	22.882	96.9371
161	M	W	1 mg/kg Escitalopram	20.907	88.5702
162	M	T	1 mg/kg Escitalopram	30.241	145.866
163	M	W	4 mg/kg Bupropion	33.145	140.415
164	M	W	4 mg/kg Bupropion	25.425	107.71
165	M	T	1 mg/kg Escitalopram	20.858	100.607
166	M	T	1 mg/kg Escitalopram	23.716	114.393
167	M	K	4 mg/kg Bupropion	28.682	125.256
168	M	T	4 mg/kg Bupropion	36.258	174.888
169	M	W	Saline	17.62	74.6452
172	M	T	2 mg/kg Escitalopram	27.331	131.829
175	M	T	8 mg/kg Bupropion	22.141	106.796
178	M	T	8 mg/kg Bupropion	38.71	186.715
179	M	T	8 mg/kg Bupropion	19.186	92.5426
180	M	T	2 mg/kg Escitalopram	41.856	201.89
181	M	K	1 mg/kg Escitalopram	24.272	105.997
182	M	T	2 mg/kg Escitalopram	27.293	131.646
183	M	T	2 mg/kg Escitalopram	27.719	133.701
184	M	T	2 mg/kg Escitalopram	24.695	119.115
185	M	T	8 mg/kg Bupropion	33.897	163.5
186	M	T	1 mg/kg Escitalopram	18.268	88.1146
187	M	T	4 mg/kg Bupropion	36.956	178.255
188	M	K	1 mg/kg Escitalopram	16.907	73.8338
189	M	W	4 mg/kg Bupropion	20.216	85.6429
190	M	W	1 mg/kg Escitalopram	22.446	95.09
191	M	K	4 mg/kg Bupropion	23.916	104.443
192	M	T	Saline	17.989	86.7689
193	M	W	Saline	17.432	73.8488
194	M	T	8 mg/kg Bupropion	36.762	177.319
195	M	W	1 mg/kg Escitalopram	26.076	110.468
196	M	K	Saline	16.239	70.9166
197	M	K	4 mg/kg Bupropion	22.845	99.7654
198	M	T	2 mg/kg Escitalopram	24.943	120.311
199	M	T	8 mg/kg Bupropion	32.389	156.226
200	M	T	2 mg/kg Escitalopram	19.838	95.6874
201	F	K	8 mg/kg Bupropion	25.675	136.864
202	F	T	2 mg/kg Escitalopram	32.707	149.067
203	F	T	2 mg/kg Escitalopram	20.181	91.9778
204	F	T	8 mg/kg Bupropion	26.209	119.451
205	F	T	1 mg/kg Escitalopram	25.965	118.339
206	F	W	1 mg/kg Escitalopram	38.327	200.937
207	F	W	2 mg/kg Escitalopram	41.318	216.618
208	F	W	4 mg/kg Bupropion	28.014	146.869
209	F	K	8 mg/kg Bupropion	26.71	142.381
210	F	T	2 mg/kg Escitalopram	18.123	82.5982
211	F	T	8 mg/kg Bupropion	24.063	109.671
212	F	W	8 mg/kg Bupropion	22.855	119.822
213	F	T	8 mg/kg Bupropion	18.524	84.4258
214	F	K	2 mg/kg Escitalopram	28.124	149.919
215	F	T	8 mg/kg Bupropion	26.261	119.688
216	F	T	2 mg/kg Escitalopram	25.282	115.226
217	F	K	Saline	34.782	185.41
218	F	W	1 mg/kg Escitalopram	33.233	174.231
219	F	K	Saline	19.01	101.335
220	F	W	4 mg/kg Bupropion	27.504	144.195
221	F	K	8 mg/kg Bupropion	28.799	153.517
222	F	K	2 mg/kg Escitalopram	33.676	179.514
223	F	W	8 mg/kg Bupropion	31.304	164.118
224	F	K	Saline	19.732	105.184
225	F	T	8 mg/kg Bupropion	30.827	140.499
226	F	K	2 mg/kg Escitalopram	21.788	116.144
227	F	W	8 mg/kg Bupropion	33.967	178.079
228	F	W	2 mg/kg Escitalopram	33.348	174.834
229	F	T	2 mg/kg Escitalopram	29.939	136.451
230	F	K	8 mg/kg Bupropion	24.517	130.691
234	M	T	8 mg/kg Bupropion	37.868	182.654
236	M	K	8 mg/kg Bupropion	46.757	204.191
238	F	K	8 mg/kg Bupropion	32.945	175.618
240	M	W	2 mg/kg Escitalopram	20.844	88.3033
241	M	K	2 mg/kg Escitalopram	36.891	161.105
242	F	K	2 mg/kg Escitalopram	25.456	135.697
244	F	W	2 mg/kg Escitalopram	23.81	124.829
245	F	W	8 mg/kg Bupropion	34.179	179.19
246	F	K	2 mg/kg Escitalopram	30.978	165.132
247	M	K	2 mg/kg Escitalopram	23.05	100.661
249	M	T	8 mg/kg Bupropion	47.276	228.033
253	F	K	2 mg/kg Escitalopram	22.871	121.917
254	F	W	2 mg/kg Escitalopram	35.873	188.072
255	F	T	Saline	18.624	84.8816
259	M	K	8 mg/kg Bupropion	34.182	149.275
260	M	T	2 mg/kg Escitalopram	40.151	193.666
265	M	W	2 mg/kg Escitalopram	34.607	146.609
266	M	T	8 mg/kg Bupropion	41.433	199.85
267	M	T	2 mg/kg Escitalopram	21.19	102.209
269	M	K	2 mg/kg Escitalopram	27.804	121.422
281	M	W	8 mg/kg Bupropion	29.39	124.508
282	M	W	8 mg/kg Bupropion	31.972	135.446
284	M	W	2 mg/kg Escitalopram	17.118	72.5185
291	F	T	8 mg/kg Bupropion	25.143	114.593
292	F	K	8 mg/kg Bupropion	30.975	165.116
293	F	K	2 mg/kg Escitalopram	31.839	169.722
298	F	K	2 mg/kg Escitalopram	23.596	125.782
299	F	W	2 mg/kg Escitalopram	17.995	94.3425
300	F	W	8 mg/kg Bupropion	32.18	168.71
301	M	T	8 mg/kg Bupropion	44.946	216.794
302	M	K	2 mg/kg Escitalopram	27.762	121.238
303	M	K	Saline	18.442	80.5373
304	F	W	2 mg/kg Escitalopram	30.389	159.321
305	F	T	8 mg/kg Bupropion	17.671	80.5381
306	F	W	2 mg/kg Escitalopram	26.044	136.541
307	F	K	8 mg/kg Bupropion	23.25	123.937
308	F	W	8 mg/kg Bupropion	37.257	195.327
309	F	T	2 mg/kg Escitalopram	27.665	126.087
310	M	W	2 mg/kg Escitalopram	33.514	141.978
311	M	T	8 mg/kg Bupropion	36.285	175.019
312	F	W	2 mg/kg Escitalopram	35.109	184.066
313	F	T	2 mg/kg Escitalopram	19.765	90.0819
314	F	K	8 mg/kg Bupropion	18.2	97.0175
315	F	W	8 mg/kg Bupropion	26.093	136.798
316	F	T	8 mg/kg Bupropion	24.312	110.805
317	M	T	2 mg/kg Escitalopram	11.645	56.169
318	M	K	8 mg/kg Bupropion	31.8	138.872
319	M	W	8 mg/kg Bupropion	37.702	159.72
320	F	T	8 mg/kg Bupropion	26.48	120.686
321	F	T	2 mg/kg Escitalopram	29.836	135.982
322	F	W	8 mg/kg Bupropion	28.643	150.167
459	M	W	8 mg/kg Bupropion	25.587	108.397
483	M	K	8 mg/kg Bupropion	19.575	85.4851
673	M	W	8 mg/kg Bupropion	43.236	183.165
694	M	W	2 mg/kg Escitalopram	25.466	107.884
733	M	W	Saline	21.069	89.2565
735	M	W	8 mg/kg Bupropion	34.417	145.804
740	M	W	8 mg/kg Bupropion	23.183	98.2122
789	M	W	2 mg/kg Escitalopram	12.593	53.3489
790	M	W	8 mg/kg Bupropion	22.108	93.6581
803	M	K	8 mg/kg Bupropion	24.387	106.499
813	M	K	2 mg/kg Escitalopram	13.702	59.8374
814	M	W	2 mg/kg Escitalopram	27.215	115.293
815	M	K	8 mg/kg Bupropion	31.842	139.056
816	M	K	2 mg/kg Escitalopram	11.572	50.5356
823	M	W	8 mg/kg Bupropion	32.069	135.857
842	M	K	8 mg/kg Bupropion	15.102	65.9513
843	M	W	2 mg/kg Escitalopram	17.205	72.8871
858	M	W	4 mg/kg Bupropion	24.041	101.847
877	M	K	1 mg/kg Escitalopram	22.074	96.3984
878	M	W	Saline	29.606	125.423
882	M	K	4 mg/kg Bupropion	18.256	79.725
883	M	W	2 mg/kg Escitalopram	19.19	81.2963
892	M	K	2 mg/kg Escitalopram	15.992	69.838
895	M	K	2 mg/kg Escitalopram	20.714	90.4592
900	M	K	8 mg/kg Bupropion	16.347	71.3883
907	M	W	1 mg/kg Escitalopram	21.504	91.0993
Biu	F	W	4 mg/kg Bupropion	19.213	100.728
Curi	F	W	Saline	15.692	82.2685
THL	M	W	4 mg/kg Bupropion	10.85	45.9648
THM	M	T	Saline	11.138	53.7235
THQ	M	K	4 mg/kg Bupropion	33.856	147.851
THR	M	K	1 mg/kg Escitalopram	19.145	83.6073
THU	F	K	4 mg/kg Bupropion	15.835	84.4106
THW	F	K	1 mg/kg Escitalopram	32.021	170.692
THX	F	K	Saline	23.825	127.002
TIA	F	K	Saline	15.051	80.2313
TIB	F	T	1 mg/kg Escitalopram	26.292	119.83
TML	M	K	4 mg/kg Bupropion	26.14	114.155
TMN	M	W	Saline	26.325	111.523
TMO	M	T	Saline	16.628	80.2042
TMR	M	T	4 mg/kg Bupropion	27.651	133.373
TMS	M	W	1 mg/kg Escitalopram	27.989	118.572
TMT	M	T	1 mg/kg Escitalopram	25.065	120.9
TMU	M	T	4 mg/kg Bupropion	38.768	186.995
TMV	M	T	1 mg/kg Escitalopram	23.441	113.066
TMW	M	T	Saline	15.277	73.6877
TNF	F	W	Saline	22.275	116.781
TNG	F	W	4 mg/kg Bupropion	18.973	99.4698
TNH	F	W	1 mg/kg Escitalopram	27.621	144.809
TNI	F	K	1 mg/kg Escitalopram	24.866	132.552
TNJ	F	T	4 mg/kg Bupropion	17.504	79.777
TNK	F	W	1 mg/kg Escitalopram	27.891	146.224
TNM	F	T	Saline	26.009	118.54
TNS	F	T	1 mg/kg Escitalopram	17.626	80.3331
TNT	F	T	Saline	25.187	114.793
TNV	F	T	4 mg/kg Bupropion	25.683	117.054
TNX	F	K	4 mg/kg Bupropion	30.059	160.233
TNY	F	W	4 mg/kg Bupropion	29.029	152.19
TYO	M	W	Saline	21.643	91.6882
TYP	M	T	4 mg/kg Bupropion	30.889	148.991
TYQ	M	W	4 mg/kg Bupropion	29.679	125.732
TYV	M	W	1 mg/kg Escitalopram	26.73	113.239
TYY	M	W	4 mg/kg Bupropion	26.681	113.031
UCP	M	K	4 mg/kg Bupropion	29.435	128.544
UCQ	M	K	Saline	21.798	95.1931
UCR	M	W	1 mg/kg Escitalopram	21.6	91.506
UCS	M	K	1 mg/kg Escitalopram	41.231	180.058	OUTLIER
UCV	M	W	Saline	25.903	109.735
UCW	M	K	Saline	22.645	98.892
UCX	M	T	4 mg/kg Bupropion	32.706	157.755
UDA	F	W	4 mg/kg Bupropion	25.906	135.818
UDB	F	T	Saline	35.494	161.769
UDK	F	T	4 mg/kg Bupropion	37.636	171.532
UDO	F	T	Saline	11.323	51.6062

## Sheet: Cocaine
Animal ID	Genotype	Sex	Day 1 Drug Total	Day 2 Drug Total	Day 3 Drug Total	Day 4 Drug Total	Day 5 Drug Total	% Chg Day 1 Same-Sex and -Genotype	% Chg Day 2 Same-Sex and -Genotype	% Chg Day 3 Same-Sex and -Genotype	% Chg Day 4 Same-Sex and -Genotype	% Chg Day 5 Same-Sex and -Genotype
373	T	M	107.763	230.137	241.16	332.139	425.573	70.6375	150.852	158.078	217.714	278.958
377	T	M	175.566	330.355	444.462	466.143	439.532	115.082	216.544	291.34	305.552	288.108
380	T	M	91.089	192.009	220.511	249.87	220.688	59.7078	125.86	144.543	163.787	144.659
381	W	M	182.777	225.952	320.088	373.988	384.868	130.091	160.821	227.821	266.185	273.928
384	W	F	112.041	136.421	210.951	250.396	238.973	125.554	152.874	236.393	280.595	267.795
387	T	F	53.352	69.386	164.693	202.14	238.947	43.4885	56.5582	134.245	164.769	194.771
388	K	F	81.759	147.002	308.219	353.545	339.617	95.4186	171.562	359.714	412.612	396.357
389	T	F	178.967	285.89	422.295	475.108	587.839	145.88	233.036	344.223	387.272	479.162
390	K	F	77.523	109.046	229.642	362.359	435.418	90.4749	127.264	268.009	422.899	508.164
391	T	M	158.78	286.504	400.193	354.234	363.257	104.079	187.8	262.322	232.197	238.111
395	T	F	95.31	129.619	378.304	422.497	453.007	77.6895	105.656	308.365	344.387	369.257
398	T	M	28.584	4.027	96.535	222.765	276.829	18.7365	2.63965	63.2776	146.02	181.458
399	K	M	54.302	63.129	144.613	279.618	276.325	31.5891	36.724	84.1257	162.662	160.747
402	W	F	105.102	161.253	272.303	310.508	370.591	117.778	180.701	305.145	347.957	415.287
403	T	F	155.561	262.972	341.036	396.495	437.81	126.801	214.355	277.987	323.193	356.869
408	T	M	276.507	488.941	505.426	487.271	438.325	181.247	320.496	331.301	319.401	287.317
410	K	F	80.949	91.647	196.617	189.859	358.854	94.4733	106.959	229.466	221.579	418.808
411	W	F	68.407	142.775	311.346	326.904	481.871	76.6573	159.995	348.896	366.331	539.988
412	T	M	102.771	3.254	108.92	167.139	323.926	67.3653	2.13296	71.3959	109.558	212.33
413	K	F	94.388	139.413	293.914	350.455	375.233	110.158	162.705	343.019	409.006	437.924
415	W	M	165.55	381.692	389.751	413.609	489.079	117.83	271.668	277.404	294.385	348.1
417	K	M	267.618	544.41	518.306	471.642	481.145	155.681	316.7	301.514	274.368	279.897
418	T	M	101.291	216.727	338.433	436.67	372.195	66.3951	142.062	221.839	286.232	243.97
424	W	F	118.521	185.024	347.383	498.59	523.931	132.815	207.339	389.28	558.723	587.121
425	K	M	90.472	321.329	329.725	450.775	432.267	52.6303	186.927	191.811	262.229	251.463
426	T	M	141.912	264.545	183.619	233.58	249.787	93.0218	173.406	120.36	153.109	163.733
427	W	M	91.711	257.473	353.167	396.725	436.957	65.275	183.255	251.365	282.368	311.003
432	W	F	78.816	223.322	295.161	282.894	362.97	88.3217	250.256	330.759	317.013	406.747
433	T	F	70.064	170.72	238.263	320.251	375.635	57.1108	139.158	194.214	261.044	306.189
434	W	M	244.601	463.438	476.247	432.314	443.701	174.094	329.85	338.967	307.698	315.803
435	T	M	437.664	426.716	513.617	510.409	456.397	286.884	279.708	336.67	334.568	299.163
436	K	M	301.559	355.394	379.964	421.863	445.214	175.426	206.743	221.037	245.41	258.994
438	T	F	67.406	38.496	102.916	204.641	321.837	54.9442	31.379	83.8893	166.808	262.337
439	K	F	70.019	86.781	165.389	231.968	303.235	81.7172	101.28	193.021	270.723	353.897
441	T	M	144.818	337.323	475.726	487.021	445.558	94.9266	221.112	311.833	319.237	292.058
442	K	M	107.998	175.143	301.461	173.459	297.725	62.8257	101.886	175.369	100.906	173.196
443	W	M	40.288	111.527	212.1	345.561	305.684	28.6748	79.3789	150.961	245.952	217.569
453	W	M	70.131	288.307	441.76	389.612	402.573	49.9155	205.201	314.421	277.305	286.53
454	K	M	93.244	181.324	314.983	428.161	389.129	54.2428	105.482	183.235	249.074	226.368
455	T	M	63.949	148.621	288.769	306.088	372.455	41.9179	97.4194	189.285	200.637	244.14
499	T	F	267.245	343.3	431.912	255.725	311.898	217.838	279.832	352.062	208.448	254.235
536	T	F	93.541	91.934	192.015	248.48	177.217	76.2475	74.9376	156.516	202.542	144.454
540	W	M	135.554	200.013	255.474	325.809	381.85	96.4801	142.359	181.833	231.893	271.78
544	K	F	104.788	115.977	147.201	195.143	189.507	122.295	135.353	171.794	227.746	221.168
546	W	F	70.473	73.308	143.065	307.926	308.943	78.9725	82.1494	160.32	345.064	346.204
558	K	F	90.366	228.071	185.889	140.368	191.806	105.464	266.175	216.946	163.819	223.851
571	W	F	125.534	274.73	249.059	342.967	395.015	140.674	307.864	279.097	384.331	442.656
582	W	F	35.005	144.238	245.262	123.51	214.031	39.2268	161.634	274.842	138.406	239.845
585	W	M	193.384	315.074	433.935	391.94	326.206	137.64	224.253	308.852	278.962	232.176
592	K	M	288.114	513.653	505.876	562.245	558.942	167.605	298.807	294.283	327.075	325.153

## Sheet: D-Amphetamine
Animal ID	Genotype	Sex	Day 1 Drug Total	Day 4 Drug Total	Day 7 Drug Total	Day 10 Drug Total	Day 13 Drug Total	% Chg Day 1 Same-Sex and -Genotype	% Chg Day 4 Same-Sex and -Genotype	% Chg Day 7 Same-Sex and -Genotype	% Chg Day 10 Same-Sex and -Genotype	% Chg Day 13 Same-Sex and -Genotype
470	W	M	69.205	170.555	218.049	235.585	307.06	155.75	383.85	490.74	530.2	691.06
473	K	F	58.605	143.643	181.436	197.277	209.728	96.73	237.09	299.46	325.61	346.16
477	T	F	55.383	155.878	128.156	193.021	171.385	101.4	285.4	234.64	353.4	313.79
481	T	M	22.74	50.934	186.72	225.91	253.411	37.55	84.1	308.32	373.03	418.44
482	K	M	55.523	167.518	182.766	167.869	197.522	79.18	238.88	260.63	239.38	281.67
484	W	M	57.965	139.276	125.493	140.159	150.209	130.46	313.45	282.43	315.44	338.06
487	T	F	58.02	101.451	143.204	146.033	192.612	106.23	185.75	262.19	267.37	352.66
488	T	F	60.007	195.859	217.023	229.059	333.012	109.87	358.6	397.35	419.39	609.72
489	K	F	91.863	215.264	276.469	240.665	307.601	151.62	355.3	456.32	397.22	507.7
490	K	F	33.441	81.106	154.882	194.255	240.38	55.2	133.87	255.64	320.62	396.75
497	W	F	12.619	64.686	126.306	162.065	153.784	16.03	82.16	160.42	205.84	195.32
498	T	F	9.179	55.392	141.416	139.277	170.527	16.81	101.42	258.92	255	312.22
501	T	M	56.321	150.018	153.372	142.625	200.346	93	247.71	253.25	235.51	330.82
502	K	M	77.862	161.898	254.097	266.913	288.375	111.03	230.87	362.35	380.62	411.23
503	T	M	72.187	181.424	202.732	258.038	295.96	119.2	299.57	334.76	426.08	488.7
522	T	M	57.852	143.453	165.623	214.689	238.067	95.53	236.87	273.48	354.5	393.1
532	T	M	138.547	237.332	223.35	229.92	197.119	228.77	391.89	368.8	379.65	325.49
533	K	M	61.027	140.635	157.203	156.754	160.089	87.03	200.55	224.17	223.53	228.29
535	T	F	22.487	108.425	170.413	227.278	218.891	41.17	198.52	312.01	416.13	400.77
538	K	M	70.545	139.244	123.679	149.539	153.683	100.6	198.57	176.37	213.25	219.16
539	W	M	23.212	66.525	145.564	143.763	120.678	52.24	149.72	327.6	323.55	271.6
545	K	F	66.74	155.323	196.99	183.602	192.75	110.16	256.36	325.14	303.04	318.14
552	T	F	81.72	203.932	213.589	201.244	180.598	149.62	373.38	391.06	368.46	330.66
554	K	M	30.325	107.079	105.231	113.637	124.838	43.24	152.7	150.06	162.05	178.02
560	W	M	48.343	214.315	228.489	249.252	262.121	108.8	482.33	514.23	560.96	589.93
573	T	M	19.699	85.81	140.733	136.801	166.22	32.53	141.69	232.38	225.89	274.47
574	W	M	40.966	129.623	105.937	130.918	168.316	92.2	291.73	238.42	294.64	378.81
584	W	M	41.323	129.13	146.259	146.407	130.578	93	290.62	329.17	329.5	293.88
586	T	M	87.378	189.241	272.524	265.209	297.686	144.28	312.48	450	437.92	491.55
587	K	M	148.639	175.563	215.364	245.718	260.911	211.96	250.36	307.11	350.4	372.06
593	W	M	35.967	126.147	166.86	156.139	207.979	80.95	283.9	375.53	351.4	468.07
594	T	M	29.762	106.91	102.734	104.95	143.925	49.14	176.53	169.64	173.3	237.65
606	W	M	38.482	80.057	93.033	89.461	79.419	86.61	180.18	209.38	201.34	178.74
627	W	F	68.49	219.945	242.149	259.677	318.854	86.99	279.36	307.56	329.82	404.98
628	K	F	49.553	168.681	236.32	278.637	321.04	81.79	278.41	390.05	459.9	529.88
629	T	F	61.397	141.122	170.872	197.564	200.693	112.41	258.38	312.85	361.72	367.45
665	W	F	64.303	169.479	232.128	200.742	314.578	81.67	215.26	294.83	254.97	399.55
668	T	F	88.748	161.678	188.258	273.768	244.329	162.49	296.02	344.68	501.24	447.34
692	K	M	46.955	100.414	125.976	116.988	175.741	66.96	143.19	179.64	166.83	250.61
824	W	F	21.574	163.311	163.024	193.679	159.799	27.4	207.42	207.06	246	202.96
840	K	F	47.849	124.643	169.272	285.271	211.975	78.98	205.73	279.39	470.85	349.87
846	W	F	111.606	238.358	306.241	313.033	262.918	141.75	302.74	388.96	397.59	333.94
848	K	F	77.588	169.464	198.129	221.38	174.497	128.06	279.7	327.02	365.39	288.01
854	K	F	59.056	205.369	245.322	250.731	220.335	97.47	338.97	404.91	413.84	363.67
888	W	F	122.825	136.102	237.747	293.569	257.004	156	172.87	301.97	372.87	326.43
896	W	F	68.356	211.515	255.349	279.134	227.501	86.82	268.65	324.32	354.53	288.95
902	W	F	160.088	345.302	411.165	389.134	332.799	203.33	438.58	522.23	494.25	422.7
